# Supplementary material for: Cough Suppression during Flexible Bronchoscopy Using Transcutaneous Electric Acupoint Stimulation: A Randomized Controlled Study
Source: Evid Based Complement Alternat Med. 2019 Nov 19;2019:5650413. doi: 10.1155/2019/5650413 (PMC6885814; doi:10.1155/2019/5650413)
Supplement: Supplementary Materials — 1. Column A is the order in which the patient is enrolled. 2. Column B: Arm: C, control arm; T, treatment arm. 3. Column C: gender. 4. Column D: age (year). 5. Column E: height (cm). 6. Column F: weight (Kg). 7. Column G: BMI (kg/m2): BMI, body mass index. 8. Column H: ASA class: ASA, American Society of Anesthesiologists. 9. Column I: Mallampati score. 10. Column J- smoker. 11. Column K- current medication. 12. Column L: SpO2 T0 (%): SpO2, oxygen saturation; T0, baseline. 13. Column M: SpO2 T1 (%): T1, just after TEAS treatment. 14. Column N: SpO2 T2 (%): T2, insertion of the bronchoscope. 15. Column O: SpO2 T3 (%): T3, passage of the bronchoscope through the vocal cords. 16. Column P: SpO2 T4 (%): T4, after withdrawal of the bronchoscope. 17. Column Q: SBP T0 (mmHg): SBP, systolic blood pressure. 18. Column R: SBP T1 (mmHg). 19. Column S: SBP T2 (mmHg). 20. Column T: SBP T3 (mmHg). 21. Column U: SBP T4 (mmHg). 22. Column V: DBP T0 (mmHg): DBP, diastolic blood pressure. 23. Column W: DBP T1 (mmHg). 24. Column X: DBP T2 (mmHg). 25. Column Y: DBP T3 (mmHg). 26. Column Z: DBP T4 (mmHg). 27. Column AA: HR T0 (beats/min): HR, heart rates. 28. Column AB: HR T1 (beats/min). 29. Column AC: HR T2 (beats/min). 30. Column AD: HR T3 (beats/min). 31. Column AE: HR T4 (beats/min). 32. Column AF: MOAA/S T2: MOAA/S, modified observer's assessment of alertness/sedation. 33. Column AG: MOAA/S T3. 34. Column AH: MOAA/S T4. 35. Column AI: duration T2–T4 (min). 36. Column AJ: duration T2–T3 (min). 37. Column AK: lowest SpO2 (%). 38. Column AL: O2 requirement (L/min). 39. Column AM: midazolam (mg): midazolam dose. 40. Column AN: lidocaine (mg): lidocaine dose. 41. Column AO: fentanil (Yes/No): use of fentanyl. 42. Column AP: premature termination (Yes/No): early termination for any reason. 43. Column AQ: indication: indication of bronchoscopy. 44. Column AR: diagnostic procedures. 45. Column AS: cough score (VAS): VAS, visual analogue scale. 46. Column AT: discomfort score (VAS). 47. Co [file 5650413.f1.xlsx]

## Sheet: Sheet1
No.	Arm	Gender	Age(year)	Height(cm)	Weight(Kg)	BMI(kg/m2)	ASA class	Mallampti score	Smoker	Current medication	SpO2 T0(%)	SpO2 T1(%)	SpO2 T2(%)	SpO2 T3(%)	SpO2 T4(%)	SBP T0(mmHg)	SBP T1(mmHg)	SBP T2(mmHg)	SBP T3(mmHg)	SBP T4(mmHg)	DBP T0(mmHg)	DBP T1(mmHg)	DBP T2(mmHg)	DBP T3(mmHg)	DBP T4(mmHg)	HR T0(beats/min)	HR T1(beats/min)	HR T2(beats/min)	HR T3(beats/min)	HR T4(beats/min)	MOAA/S T2	MOAA/S T3	MOAA/S T4	Duration T2-T4(min)	Duration T2-T3(min)	Lowest SpO2(%)	O2 requirement(L/min)	Midazolam(mg)	Lidocaine(mg)	Fentanil(Yes/No)	Premature termination(Yes/No)	Indication	Diagnostic procedures	Cough score(VAS)	Discomfort score(VAS)	SP-T0(pg/mL)	SP-T1(pg/mL)	SP-T4(pg/mL)	β-endorphin-T0(pg/mL)
1#	C	male	51	168	56	19.84	2	2	No-smoker		98	98	99	97	95	135	139	134	159	124	70	62	70	90	68	85	91	99	115	97	3	3	4	6	1	95	4L/min	3	210	No	No	Infection	Bronchial washing	3	1	297.33	278.97	231.44	36.75
2#	C	male	45	160	70	27.34	1	1	No-smoker		98	99	99	96	94	153	158	147	167	147	92	106	87	105	107	81	75	84	103	93	4	4	4	8	2	92	4L/min	3	210	No	No	Hemoptysis	Inspection only	4	5	93.94	94.39	77.23	26.43
3#	T	female	58	173	80	26.73	2	1	Current smoker		97	97	99	95	96	142	135	115	150	136	63	61	59	86	67	58	60	80	94	63	4	4	4	6	1	94	4L/min	2	210	No	No	Suspicion of malignancy	Inspection only	4	3	118.39	113.03	109.45	12.46
4#	T	female	44	172	75	25.35	1	2	Current smoker		94	97	99	92	97	136	101	116	127	115	76	63	73	84	70	87	83	90	118	92	4	4	4	15	1	85	10L/min	2	240	Yes	No	Suspicion of malignancy	Endobronchial biopsy	7	3	157.61	149.91	164.4	51.35
5#	C	male	55	168	72	25.51	2	1	Ex-smoker		99	99	99	97	94	145	145	136	171	132	94	88	85	118	85	83	85	87	105	93	4	4	4	5	1	94	4L/min	2	240	No	No	Suspicion of malignancy	Inspection only	1	4	89.86	96.28	79.04	29.77
6#	T	female	53	165	62	22.77	1	2	No-smoker	ACEI	98	98	100	100	100	151	134	103	143	129	70	74	71	87	80	84	88	95	97	92	3	3	3	4	1	98	4L/min	3	210	No	No	Chronic cough	Bronchial washing	4	3	310.55	294.59	282.34	68.22
7#	T	male	65	156	58	23.83	2	1	No-smoker		99	100	100	100	97	121	111	122	132	109	69	71	80	81	66	90	83	84	111	95	4	4	4	4	1	93	4L/min	2	210	No	No	Chronic cough	Bronchial washing	6	5	149.36	152.8	136.42	20.61
8#	C	female	34	166	80	29.03	2	2	Current smoker		99	100	98	98	96	175	164	173	191	185	100	98	102	108	107	65	63	65	84	75	3	3	4	6	4	96	4L/min	3	270	Yes	Yes	Infection	Bronchial washing	9	1	134.33	127.15	133.18	56.86
9#	C	male	57	160	70	27.34	1	1	Ex-smoker	Antitussive	98	98	99	96	95	151	153	149	163	149	90	96	85	105	95	82	76	95	101	95	4	4	4	8	2	93	4L/min	3	210	No	No	Chronic cough	Bronchial washing	4	5	105.65	102.73	109.1	29.69
10#	T	female	69	170	70	24.22	1	2	No-smoker		96	99	99	99	95	124	132	148	157	160	80	88	96	95	85	72	90	90	108	125	4	4	4	5	1	89	10L/min	3	210	No	No	Chronic cough	Bronchial washing	5	2	213.94	228.49	191.65	29.27
11#	C	female	69	152	65	28.13	1	2	Ex-smoker		97	97	99	98	97	138	132	145	148	130	82	79	90	101	74	64	71	67	90	74	4	4	4	4	1	97	4L/min	3	210	No	No	Suspicion of malignancy	Bronchial brushing	3	1	77.89	74.31	72.23	45.22
12#	T	female	52	178	90	28.41	2	2	Current smoker		98	99	100	97	96	140	156	165	207	194	94	91	109	125	108	78	75	81	92	96	3	4	4	9	5	96	4L/min	3	270	No	No	Hemoptysis	Inspection only	5	3	161.19	141.24	171.38	31.54
13#	C	female	52	170	65	22.49	1	2	Current smoker		98	98	99	100	97	115	120	123	127	124	77	85	82	87	87	71	77	72	82	85	3	3	4	9	1	93	4L/min	3	210	No	No	Infection	Bronchial washing	1	3	81.12	80.62	93.94	36.83
14#	C	female	54	160	48	18.75	1	1	No-smoker		96	96	100	99	98	166	148	140	180	184	86	72	69	130	92	72	61	73	116	92	4	4	4	10	8	97	4L/min	2	270	Yes	No	Infection	Bronchial washing	8	4	47.39	41.91	44.57	12.44
15#	T	male	59	156	75	30.82	2	2	Ex-smoker	Antitussive	94	95	97	93	93	172	175	196	187	164	84	90	114	149	91	67	63	61	78	76	4	4	4	8	6	92	4L/min	2	210	No	No	Infection	Bronchial washing	3	1	177.48	179.27	186.61	110.22
16#	T	female	60	153	55	23.49	2	1	No-smoker	Antitussive	97	97	97	98	95	151	151	163	206	174	93	103	99	110	105	84	81	84	112	118	4	4	4	6	1	93	4L/min	2	210	No	No	Atelectasis	Inspection only	4	2	145.96	117.39	126.65	37.58
17#	T	female	44	155	55	22.89	2	2	No-smoker		95	97	99	98	98	148	137	156	190	174	97	83	102	124	95	80	79	87	113	117	4	4	4	5	1	96	4L/min	2	210	No	No	Infection	Bronchial washing	2	0	440.37	435.46	395.83	40.37
18#	C	male	61	163	80	30.11	2	2	Ex-smoker		97	97	99	99	98	165	168	165	170	173	82	86	85	96	81	93	95	91	97	99	4	4	4	12	1	97	4L/min	2	210	No	No	Suspicion of malignancy	Endobronchial biopsy	3	1	63.94	73.78	72.65	26.83
19#	T	male	46	170	70	24.22	1	1	No-smoker		96	96	98	98	96	160	136	149	157	190	103	95	91	118	116	64	86	74	106	97	4	4	4	7	2	98	4L/min	2	210	No	No	Chest pain	Inspection only	6	1	136.88	158.07	165.46	26.24
20#	C	male	42	168	60	21.26	2	2	Current smoker		92	92	94	96	95	120	117	105	123	116	73	69	65	80	84	81	83	75	95	91	3	4	4	21	8	88	10L/min	2	270	Yes	No	Suspicion of malignancy	Endobronchial biopsy	7	5	71.91	69.68	67.57	32.46
21#	T	female	68	165	70	25.71	1	2	No-smoker		97	97	96	93	96	146	132	168	178	151	80	75	99	95	96	91	93	90	126	106	4	4	4	4	2	88	10L/min	2	210	No	No	Chronic cough	Inspection only	4	1	185.87	157.61	175.09	41.49
22#	C	female	54	162	60	22.86	3	1	No-smoker	Antitussive	97	97	99	98	97	157	144	138	209	175	85	85	79	120	103	86	84	87	120	103	4	4	4	10	2	97	4L/min	2	240	No	No	Suspicion of malignancy	Endobronchial biopsy	6	3	73.02	78.83	74.83	22.7
23#	C	female	24	178	75	23.67	1	2	Current smoker		98	98	99	99	97	156	155	159	142	163	90	88	87	107	97	57	55	53	103	72	4	4	4	5	1	97	4L/min	2	240	No	No	Infection	Bronchial washing	7	3	86.86	86.52	89.89	62.21
24#	T	female	64	175	65	21.22	1	2	Current smoker		95	95	99	92	96	132	121	119	137	116	72	68	73	85	73	84	82	88	115	94	4	4	4	13	1	85	10L/min	3	240	Yes	No	Suspicion of malignancy	Endobronchial biopsy	7	2	128.49	138.58	133.94	76.44
25#	T	male	63	169	67	23.46	1	2	No-smoker		98	98	100	100	100	157	138	105	141	127	86	76	73	85	78	86	88	96	99	95	3	3	3	4	1	98	4L/min	3	210	No	No	Chronic cough	Bronchial washing	4	3	187.34	164.04	152.2	40.87
26#	C	female	54	166	70	25.4	2	3	No-smoker		96	96	97	95	95	171	168	186	190	189	95	93	113	125	110	70	85	74	100	82	4	4	4	9	3	95	4L/min	3	240	Yes	No	Chronic cough	Bronchial washing	8	2	68.97	64.65	59.1	71.3
27#	T	male	65	162	50	19.05	1	1	Current smoker		96	96	97	95	98	148	145	174	187	132	96	95	101	120	95	61	63	88	58	66	4	4	4	9	2	93	4L/min	2	210	No	No	Suspicion of malignancy	Bronchial washing	5	1	144.45	189.45	174.63	25.35
28#	C	female	62	172	77	26.03	2	3	Current smoker		96	96	98	97	95	143	139	164	183	175	75	71	93	110	96	88	84	107	122	98	4	4	4	8	3	87	10L/min	3	270	Yes	No	Infection	Bronchial washing	8	2	60.26	68.15	63.33	65.77
29#	C	male	64	165	71	26.08	1	2	No-smoker		98	99	100	99	99	149	138	170	185	173	101	94	95	104	105	65	74	72	113	94	3	4	4	5	1	98	4L/min	3	210	No	No	Hemoptysis	Inspection only	6	3	91.23	86.89	82.47	23.65
30#	T	female	60	158	60	24.03	1	1	No-smoker	Antitussive	96	99	99	98	95	153	140	139	169	147	89	83	82	99	85	78	75	76	124	99	4	4	4	6	4	94	4L/min	2	240	No	No	Hemoptysis	Bronchial washing	4	1	162.39	151.28	212.71	38.55
31#	T	male	46	160	75	29.3	1	1	Ex-smoker		99	99	99	95	96	131	123	138	153	107	84	83	98	121	86	99	75	70	100	109	4	4	4	7	3	91	4L/min	3	240	No	No	Infection	Bronchial washing	7	1	113.76	121.38	111.7	49.46
32#	T	male	58	170	65	22.49	2	1	Current smoker		98	98	99	99	99	152	167	137	202	172	92	86	70	109	81	83	78	85	93	91	4	4	4	17	1	97	4L/min	2	210	No	No	Suspicion of malignancy	Combined procedures	3	1	127.11	131.33	130.09	37.89
33#	C	female	62	172	64	21.63	2	2	No-smoker		93	93	98	96	96	125	119	110	125	118	71	68	69	83	86	80	82	76	94	92	3	4	4	19	7	88	10L/min	2	270	Yes	No	Suspicion of malignancy	Endobronchial biopsy	7	5	72.65	70.47	69.04	32.49
34#	C	male	45	160	55	21.48	1	1	No-smoker		98	98	100	100	100	145	130	121	156	138	85	77	76	98	85	99	95	103	121	117	4	4	4	6	1	98	4L/min	2	210	No	No	Infection	Bronchial washing	3	6	108.86	110.33	99.68	24.21
35#	T	female	55	170	55	19.03	2	2	Ex-smoker		98	100	100	100	98	122	108	131	130	112	81	73	82	84	71	79	82	89	105	88	4	4	4	5	2	95	4L/min	2	210	No	No	Infection	Bronchial washing	4	0	160.09	133.07	152.84	28.43
36#	C	female	30	162	52	19.81	1	1	No-smoker		98	99	100	97	99	134	129	121	144	135	67	85	74	101	72	77	82	65	93	101	4	4	4	9	3	81	10L/min	3	240	Yes	No	Infection	Bronchial washing	7	2	76.26	74.49	64.81	49.21
37#	T	male	49	168	72	25.51	1	1	Ex-smoker		97	100	99	100	97	127	114	121	147	115	77	76	68	82	62	73	74	68	94	85	3	4	4	6	1	96	4L/min	3	210	No	No	Suspicion of malignancy	Endobronchial biopsy	3	1	153.85	138.99	136.61	36.81
38#	C	female	48	163	70	26.35	1	2	No-smoker		98	99	100	99	99	149	148	150	185	173	101	94	95	104	105	67	73	75	117	94	3	4	4	6	1	98	4L/min	3	210	No	No	Hemoptysis	Endobronchial biopsy	6	2	99.44	72.07	86.36	35.62
39#	T	male	44	172	75	25.35	2	1	Ex-smoker	Antitussive	98	98	99	99	98	145	153	127	149	135	84	83	90	117	93	80	82	91	144	124	4	4	4	9	2	98	4L/min	2	210	No	No	Cancer follow-up	Inspection only	6	1	180.69	168.35	162.25	36.95
40#	T	male	63	164	67	24.91	2	1	No-smoker	Antitussive	94	94	98	91	95	138	152	146	150	142	85	99	87	111	91	66	67	89	105	71	3	4	4	5	3	88	10L/min	3	210	No	No	Chronic cough	Bronchial washing	3	5	133.58	137.06	142.16	97.83
41#	C	female	53	173	78	26.06	3	1	No-smoker		97	98	99	97	98	136	134	142	185	167	79	82	96	115	94	82	86	94	108	112	4	4	4	6	1	93	4L/min	2	240	No	No	Suspicion of malignancy	Endobronchial biopsy	4	1	166.41	173.18	205.81	121.64
42#	C	male	61	165	65	23.88	2	2	Ex-smoker		92	99	98	98	96	137	128	116	186	173	75	72	68	105	96	72	77	73	80	88	4	4	4	11	1	92	4L/min	2	210	No	No	Suspicion of malignancy	Endobronchial biopsy	5	5	295.2	240.91	278.94	34.34
43#	T	male	50	156	73	30	1	2	Ex-smoker	Antitussive	96	96	99	95	91	142	129	140	168	129	91	94	93	107	84	95	99	98	125	123	3	3	4	5	1	90	4L/min	2	240	No	No	Suspicion of malignancy	Inspection only	6	3	135.78	152.2	167.2	26.74
44#	C	male	63	162	50	19.05	1	1	Current smoker		96	96	98	95	98	143	145	175	183	133	91	92	100	118	94	60	62	85	59	67	4	4	4	8	2	93	4L/min	2	210	No	No	Suspicion of malignancy	Bronchial washing	5	1	118.54	112.88	131.67	48.69
45#	C	male	65	178	85	26.83	1	2	No-smoker		96	96	99	95	91	140	124	140	165	127	85	83	95	103	91	91	96	95	121	122	4	4	4	5	1	91	4L/min	2	240	No	No	Suspicion of malignancy	Inspection only	6	2	198.84	187.37	177.12	32.18
46#	T	male	58	177	87	27.77	2	2	No-smoker		99	99	100	99	100	149	145	165	197	175	97	92	99	121	107	81	83	85	78	87	4	4	4	7	1	95	4L/min	2	210	No	No	Suspicion of malignancy	Bronchial brushing	4	1	131.47	137.25	121.33	66.26
47#	C	male	63	170	70	24.22	1	1	No-smoker		96	96	98	98	96	162	137	145	157	192	100	96	100	113	115	62	84	73	103	95	4	4	4	6	2	98	4L/min	2	240	No	No	Chest pain	Inspection only	6	1	463.03	400.1	430.35	71.98
48#	T	male	62	174	59	19.49	2	1	Ex-smoker		98	98	99	99	98	142	151	129	149	133	84	81	90	111	91	82	83	92	141	115	4	3	4	8	2	98	4L/min	3	210	No	No	Suspicion of malignancy	Endobronchial biopsy	6	1	144.4	146.74	146.61	36.23
49#	C	male	58	160	63	24.6	1	2	No-smoker		97	97	99	96	95	135	122	146	187	165	72	69	85	116	94	65	63	86	106	95	4	4	4	5	1	93	4L/min	3	270	No	No	Suspicion of malignancy	Endobronchial biopsy	7	1	163.43	183.69	179.24	31.2
50#	C	male	64	168	65	23.03	2	2	Current smoker		98	98	99	95	97	135	130	126	129	157	77	82	75	87	112	61	67	78	92	86	3	3	4	8	1	87	10L/min	3	240	No	No	Infection	Bronchial washing	5	3	277.37	288.54	273.69	29.61
51#	T	male	64	171	68	23.26	2	1	Current smoker		98	98	99	99	99	152	147	166	187	171	82	86	92	103	78	82	76	81	95	91	3	4	4	15	1	97	4L/min	3	210	No	No	Suspicion of malignancy	Combined procedures	3	1	198.62	215.83	189.36	24.3
52#	T	female	62	172	55	18.59	2	1	Ex-smoker		98	98	99	99	97	142	157	122	146	138	86	89	74	105	93	82	83	94	140	119	4	4	4	7	2	97	4L/min	2	210	No	No	Cancer follow-up	Bronchial washing	5	1	161.28	162.34	159.45	22.69
53#	C	male	54	167	67	24.02	2	2	Ex-smoker		97	97	99	94	95	145	140	125	189	158	78	81	71	112	89	62	62	68	94	17	3	4	4	6	1	93	4L/min	3	240	No	No	Infection	Bronchial washing	5	2	215.86	207.78	231.57	44.67
54#	T	male	58	171	72	24.62	1	1	No-smoker		96	96	98	98	94	155	138	146	155	176	96	91	103	112	116	66	84	77	103	94	4	4	4	8	2	94	4L/min	3	210	No	No	Chest pain	Inspection only	5	1	173.03	177.43	170.55	62.25
55#	T	female	66	164	51	18.96	1	1	Current smoker		95	95	98	95	97	143	145	175	183	133	91	92	100	118	94	60	62	85	59	67	4	4	4	5	2	93	4L/min	3	210	No	No	Suspicion of malignancy	Bronchial washing	5	3	158.39	150.13	160.7	32.8
56#	C	male	63	175	82	26.78	2	2	Ex-smoker		96	96	99	97	95	156	145	135	184	174	86	72	66	120	99	62	61	72	113	93	4	4	4	19	3	86	10L/min	3	270	Yes	No	Infection	Bronchial washing	7	4	215.3	196.16	217.22	28.74
57#	C	male	44	164	79	29.37	2	2	No-smoker		97	97	99	99	98	155	158	166	180	172	82	85	87	97	80	53	55	71	93	86	4	4	4	11	1	97	4L/min	3	270	No	No	Suspicion of malignancy	Endobronchial biopsy	7	1	168.84	164.85	168.54	32.16
58#	T	male	64	169	72	25.21	2	2	Ex-smoker		96	96	99	96	92	140	124	140	165	127	85	83	95	103	99	91	96	95	121	122	4	4	4	5	1	91	4L/min	4	240	No	No	Suspicion of malignancy	Endobronchial biopsy	6	1	86.87	96.17	95.13	35.29
59#	C	female	63	169	64	22.41	2	2	Current smoker		93	94	95	86	95	125	119	125	183	126	72	67	75	87	80	85	83	76	99	94	3	4	4	21	8	82	10L/min	4	270	No	No	Suspicion of malignancy	Endobronchial biopsy	7	3	632.73	628.23	587.47	70.83
60#	T	female	39	175	76	24.82	2	1	Ex-smoker		96	96	99	98	95	143	131	142	159	174	87	75	107	105	115	69	78	85	99	95	4	4	4	7	2	95	4L/min	3	210	No	No	Chest pain	Inspection only	6	3	126.35	119.61	127.52	16.22
61#	C	male	40	163	53	19.95	1	1	No-smoker		98	98	100	97	98	147	135	154	159	137	78	72	74	93	87	78	81	80	91	88	4	4	4	8	1	96	4L/min	2	210	No	No	Chronic cough	Bronchial washing	3	2	187.22	208.84	187.47	36.06
62#	T	female	65	166	71	25.77	2	2	No-smoker		97	97	99	93	95	146	138	163	174	153	85	85	97	98	92	88	85	90	111	102	4	4	4	5	2	92	4L/min	2	210	No	No	Chronic cough	Bronchial washing	4	1	181.96	172.39	176.09	35.36
63#	C	male	48	179	77	24.03	2	2	Current smoker		98	98	99	99	96	126	122	129	162	168	70	68	77	103	96	67	65	73	108	79	4	4	4	6	2	95	4L/min	3	270	No	No	Infection	Bronchial washing	7	3	224.9	184.34	211.97	28.84
64#	T	female	69	169	59	20.66	2	1	Current smoker		97	97	99	98	97	155	147	164	175	184	66	65	69	102	88	66	65	69	102	88	3	4	4	4	1	96	4L/min	2	210	No	No	Chronic cough	Bronchial washing	3	2	143.39	139.52	144.96	26.3
65#	T	male	47	161	53	20.45	1	1	No-smoker		99	99	100	100	100	135	130	123	158	133	75	72	66	99	75	99	99	103	121	107	3	4	4	5	1	98	4L/min	3	210	No	No	Infection	Bronchial washing	3	0	150.96	160.96	154.3	13.73
66#	C	male	52	168	73	25.86	2	3	No-smoker		95	95	98	94	95	131	128	146	180	185	75	73	83	115	110	67	69	78	102	92	4	4	4	10	3	88	10L/min	3	270	Yes	No	Hemoptysis	Inspection only	8	1	179.24	165.1	160.66	26.38
67#	T	male	47	165	53	19.47	1	1	No-smoker		99	99	100	97	98	124	129	120	141	133	67	73	76	96	77	77	82	65	93	101	4	4	4	9	2	95	4L/min	3	240	No	No	Infection	Bronchial washing	4	2	186.65	192.35	186	145.16
68#	T	male	56	171	72	24.62	2	2	Current smoker		98	98	100	96	97	144	126	128	147	131	73	68	76	98	75	73	72	82	93	104	4	4	4	5	1	95	4L/min	3	210	No	No	Suspicion of malignancy	Endobronchial biopsy	4	1	218.61	223.3	214.91	23.42
69#	C	female	68	167	72	25.82	2	3	Ex-smoker		94	94	98	91	95	133	139	169	193	171	75	76	97	114	94	78	74	91	125	96	4	4	4	9	3	85	10L/min	4	310	Yes	No	Infection	Bronchial washing	8	2	194.29	201.52	212.17	56.21
70#	T	female	54	173	78	26.06	2	2	Ex-smoker		96	97	99	97	95	154	158	130	169	146	83	91	71	103	82	93	85	106	123	114	3	4	4	7	1	93	4L/min	3	240	No	No	Cancer follow-up	Inspection only	5	3	150.3	154.96	140.52	40.71
71#	C	male	37	164	71	26.4	1	2	No-smoker		98	98	100	97	97	139	128	130	182	163	87	74	75	112	107	55	54	72	103	84	3	4	4	5	1	94	4L/min	3	210	No	No	Hemoptysis	Inspection only	6	1	227.07	207.27	209.19	27.58
72#	C	female	62	162	64	24.39	2	2	Current smoker		98	98	100	96	95	129	132	115	125	145	75	76	69	73	86	76	72	89	98	91	3	4	4	15	6	88	10L/min	4	240	Yes	No	Suspicion of malignancy	Endobronchial biopsy	7	1	211.62	183.74	174.14	44.9
73#	C	male	62	157	59	23.94	1	1	No-smoker		98	98	100	98	99	125	127	136	197	177	63	67	76	127	92	89	88	105	124	109	4	4	4	5	1	98	4L/min	2	240	No	No	Infection	Bronchial washing	6	0	145.35	150.96	147.83	46.74
74#	C	female	42	163	55	20.7	1	1	Ex-smoker		97	97	100	96	99	124	135	111	141	137	66	72	64	96	79	68	72	62	98	106	3	4	4	8	3	85	10L/min	3	270	Yes	No	Infection	Bronchial washing	7	1	165.25	162.98	159.85	27.73
75#	T	female	64	175	73	23.84	1	1	No-smoker		99	99	100	97	100	148	131	122	163	141	84	76	75	107	78	67	66	89	113	106	4	4	4	5	1	95	4L/min	3	210	No	No	Infection	Bronchial washing	4	2	93.52	91.65	92.68	50.65
76#	T	female	58	159	58	22.94	1	1	No-smoker		98	98	100	98	97	160	136	149	157	190	103	84	103	118	116	64	86	74	106	97	4	4	4	5	1	97	4L/min	3	210	No	No	Chronic cough	Inspection only	4	1	200.26	206.52	184.99	39.92
77#	C	female	58	161	69	26.62	1	2	No-smoker		98	98	100	97	98	139	148	169	188	163	87	96	97	107	101	64	69	76	116	98	3	4	4	6	1	96	4L/min	3	210	No	No	Hemoptysis	Inspection only	4	0	172.83	172.88	160.61	41.84
78#	T	male	66	155	54	22.48	2	2	No-smoker		99	99	99	95	96	157	149	136	190	173	97	84	81	113	96	86	79	75	116	103	4	4	4	7	1	93	4L/min	2	210	No	No	Suspicion of malignancy	Inspection only	2	0	136.48	145.2	142.96	88.27
79#	T	female	61	173	70	23.39	2	2	Ex-smoker		97	97	99	88	92	137	133	143	187	175	74	69	85	113	106	64	72	84	123	83	3	4	4	6	2	88	10L/min	3	210	No	No	Infection	Bronchial washing	6	1	97.94	88.17	117.04	32.49
80#	T	female	61	163	62	23.34	2	2	Current smoker		98	98	99	94	95	127	132	144	178	151	73	82	85	95	96	79	72	92	123	101	4	4	4	8	2	88	10L/min	3	240	No	No	Infection	Bronchial washing	5	2	84.44	84.02	84.04	36.2
81#	T	female	65	172	73	24.68	1	2	Current smoker		99	99	97	95	92	139	127	143	188	156	78	64	97	107	98	55	57	78	102	87	4	4	4	7	1	92	4L/min	3	240	No	No	Suspicion of malignancy	Endobronchial biopsy	6	1	119.1	110.07	121.15	26.49
82#	C	female	63	178	85	26.83	2	2	Ex-smoker		96	96	98	93	96	157	155	175	188	169	98	105	114	116	108	77	75	86	94	89	4	4	4	4	2	89	10L/min	3	210	No	No	Infection	Bronchial washing	5	2	191.97	191.77	187.83	29.65
83#	C	male	68	166	67	24.31	2	2	No-smoker		94	94	98	87	92	143	138	133	195	176	84	76	77	116	105	62	67	83	110	98	3	4	4	6	1	84	10L/min	3	240	No	No	Chronic cough	Bronchial washing	6	1	228.18	211.06	213.38	28.7
84#	C	female	68	161	54	20.83	1	1	Current smoker		97	97	98	93	95	133	135	125	192	153	81	85	74	116	104	55	56	67	96	65	4	4	4	7	3	91	4L/min	3	210	No	No	Infection	Bronchial washing	4	1	189.09	150.51	150.66	120.82
85#	T	male	48	177	78	24.9	1	2	No-smoker		98	98	100	100	100	117	121	115	158	124	56	66	73	85	75	76	78	96	109	94	3	3	3	4	1	98	4L/min	3	210	No	No	Chronic cough	Bronchial washing	3	1	42.83	44.07	40.36	30.14
86#	C	male	64	176	75	24.21	2	2	Current smoker		99	99	99	97	99	146	136	128	195	168	74	71	68	128	109	68	72	86	118	112	4	4	4	15	2	94	4L/min	4	240	No	No	Suspicion of malignancy	Endobronchial biopsy	6	1	199.65	164.19	195.35	51.85
87#	T	female	63	158	64	25.64	2	1	No-smoker	ACEI	98	98	99	93	98	137	142	151	186	138	86	95	102	109	98	63	63	78	58	86	4	4	4	7	2	92	4L/min	2	210	No	No	Suspicion of malignancy	Inspection only	5	1	67.41	65.86	64.39	131.49
88#	C	female	55	176	79	25.5	1	2	Current smoker		97	98	99	91	95	116	126	137	165	174	71	73	74	96	103	68	63	87	105	97	4	4	4	5	3	90	4L/min	3	270	Yes	No	Infection	Bronchial washing	7	2	195	201.06	198.94	22.37
89#	C	female	64	159	57	22.55	2	2	Ex-smoker		97	97	99	93	98	156	159	138	189	168	87	82	74	113	108	64	67	96	125	102	4	4	4	5	2	89	10L/min	3	240	No	No	Hemoptysis	Inspection only	4	1	202.27	180.15	193.84	34.09
90#	T	male	58	173	69	23.05	1	3	No-smoker		99	99	99	96	95	143	150	139	172	144	79	86	72	97	81	68	65	76	114	96	4	4	4	4	1	92	4L/min	3	240	No	No	Hemoptysis	Inspection only	4	1	146.52	180.62	160.44	39.24
91#	C	female	49	172	67	22.65	2	1	Ex-smoker		95	95	99	84	94	127	115	143	175	183	76	71	85	102	108	61	63	77	107	96	3	3	4	4	1	82	10L/min	3	270	No	No	Infection	Bronchial washing	6	1	240.76	247.37	229.85	60.43
92#	T	male	65	165	68	24.98	2	2	Ex-smoker	ACEI	97	98	99	93	95	136	127	122	156	137	76	69	64	105	89	62	63	84	116	97	4	4	4	6	2	93	4L/min	3	210	No	No	Cancer follow-up	Inspection only	4	1	53.49	58.02	63.68	30.65
93#	T	female	53	161	52	20.06	2	1	No-smoker		99	99	99	97	98	126	135	121	159	133	72	67	61	84	82	67	65	89	95	97	4	4	4	5	1	95	4L/min	3	210	No	No	Chronic cough	Bronchial washing	5	1	108.41	100.44	92.41	65.07
94#	T	female	47	171	74	25.31	2	1	Current smoker		94	94	98	93	95	133	128	122	187	167	78	73	67	107	94	76	72	90	121	107	3	3	4	5	1	89	10L/min	3	240	No	No	Suspicion of malignancy	Inspection only	6	2	80.12	69.28	83.76	71
95#	C	male	47	172	73	24.68	1	1	Current smoker	Antitussive	98	98	99	98	98	139	134	121	169	155	74	68	62	104	84	59	62	78	108	110	3	4	4	5	2	95	4L/min	4	240	No	No	Suspicion of malignancy	Endobronchial biopsy	5	1	204.19	207.42	213.43	42.49
96#	C	male	66	168	73	25.87	1	1	Ex-smoker		98	98	100	95	96	131	128	110	161	177	66	74	67	96	109	68	62	72	98	79	3	4	4	6	3	93	4L/min	3	240	No	No	Infection	Bronchial washing	6	2	237.98	232.47	213.99	22.14
97#	C	male	21	176	80	25.83	2	2	Ex-smoker	ACEI	97	98	99	92	94	141	138	122	181	162	78	71	65	107	88	69	66	75	96	89	4	4	4	5	3	90	4L/min	3	210	No	No	Cancer follow-up	Inspection only	6	1	147.61	181.88	147.16	76.59
98#	C	female	52	170	70	24.22	1	1	No-smoker		97	97	100	99	98	145	155	152	156	134	88	92	88	91	85	68	71	80	81	68	3	4	4	9	1	98	4L/min	2	210	No	No	Chronic cough	Bronchial washing	2	3	199.36	196.47	211.93	34.92
99#	T	female	60	157	76	30.83	2	1	No-smoker		96	96	99	93	91	136	131	145	194	171	83	75	92	113	105	79	77	98	129	114	4	4	4	4	1	87	10L/min	3	270	Yes	Yes	Suspicion of malignancy	Endobronchial biopsy	8	2	86.89	81.44	18.6	51.75
100#	T	male	65	173	73	24.39	2	2	Ex-smoker		98	98	99	95	93	147	141	155	191	182	86	75	98	116	107	54	56	79	98	85	4	4	4	9	1	92	4L/min	3	240	Yes	No	Suspicion of malignancy	Endobronchial biopsy	5	2	49.41	55.23	58.86	29.57
[truncated: 2 more columns]
